# Supplementary material for: Prider: multiplexed primer design using linearly scaling approximation of set coverage
Source: BMC Bioinformatics. 2022 May 12;23:174. doi: 10.1186/s12859-022-04710-1 (PMC9097127; doi:10.1186/s12859-022-04710-1)
Supplement: Supplementary file 1 — Additional file 1: Comparison of multiplex primer and probe designing tools. The table compares the following features of the multiplex primer/probe designing tools PriMux, PrimerDesign, DECIPHER, PrimerMapper, openPrimeR and Prider: the type of tool, project status, the required sequence input file format, and if external dependencies are required. The table also contains notes and a link for each tool. [file 12859_2022_4710_MOESM1_ESM.csv]

Tool	Type	Status	Sequence Input format	Requires external dependencies	Notes	Available at
PriMux	Command line based	Abandoned	FASTA file	Yes	Incomplete documentation and lack of support complicate using this package	https://sourceforge.net/projects/primux/
PrimerDesign	Web-application	Not available	Web form or alignment file	No	Application is persistently off-line	https://www.hiv.lanl.gov/tools/primer/main
DECIPHER	R package	Available	SQLite connection object	Yes	Input format and dependency requirements complicate using this package	http://www2.decipher.codes/
PrimerMapper	GUI	Abandoned	FASTA file or NCBI�s GenBank file	Yes	GUI is poorly suited for highly automated primer design	https://github.com/dohalloran/PrimerMapper
openPrimeR	R package	Available	FASTA or CSV file	For some features	Does not scale to large input data	https://www.bioconductor.org/packages/release/bioc/html/openPrimeR.html
Prider	R package	Available	FASTA file	No	-	https://github.com/tamminenlab/prider
