# Supplementary material for: Prider: multiplexed primer design using linearly scaling approximation of set coverage
Source: BMC Bioinformatics. 2022 May 12;23:174. doi: 10.1186/s12859-022-04710-1 (PMC9097127; doi:10.1186/s12859-022-04710-1)
Supplement: Supplementary file 2 — Additional file 2: Table of Prider benchmark test files’ metadata and system.time output for the increasing number of nucleotides dataset. The data includes the number of sequences, the number of bases, the mean number of bases per sequence and the base standard deviation as well as the system.time function output values user.self, sys.self, elapsed, user.child and sys.child of each Prider processed FASTA file for the increasing number of nucleotides dataset. [file 12859_2022_4710_MOESM2_ESM.csv]

	name	number_of_seqs	number_of_bases	bases_mean	base_standard_deviation	user.self	sys.self	elapsed	user.child	sys.child
1	Seqs_1_100.fasta	300	30000	100	0	0.529999999999745	0.0180000000000007	0.555000000000291	0	0
2	Seqs_1_10100.fasta	300	3030000	10100	0	94.4030000000002	0.843	95.3950000000004	0	0
3	Seqs_1_1100.fasta	300	330000	1100	0	6.82999999999993	0.125	6.95900000000074	0	0
4	Seqs_1_11100.fasta	300	3330000	11100	0	99.605	0.822000000000001	100.566	0	0
5	Seqs_1_12100.fasta	300	3630000	12100	0	103.203	0.808	104.144	0	0
6	Seqs_1_13100.fasta	300	3930000	13100	0	115.313	1.004	116.451	0	0
7	Seqs_1_14100.fasta	300	4230000	14100	0	129.603	1.394	131.468	0	0
8	Seqs_1_15100.fasta	300	4530000	15100	0	139.729	1.525	141.787	0	0
9	Seqs_1_16100.fasta	300	4830000	16100	0	144.613	1.702	146.867	0	0
10	Seqs_1_17100.fasta	300	5130000	17100	0	153.808	2.118	156.593999999999	0	0
11	Seqs_1_18100.fasta	300	5430000	18100	0	168.001999999999	2.528	171.575000000001	0	0
12	Seqs_1_19100.fasta	300	5730000	19100	0	177.988	4.319	184.499000000002	0	0
13	Seqs_1_20100.fasta	300	6030000	20100	0	185.861	3.907	191.842000000001	0	0
14	Seqs_1_2100.fasta	300	630000	2100	0	13.3769999999995	0.543000000000006	14.3739999999998	0	0
15	Seqs_1_21100.fasta	300	6330000	21100	0	198.362	2.728	202.115	0	0
16	Seqs_1_22100.fasta	300	6630000	22100	0	195.258	6.824	205.118999999999	0	0
17	Seqs_1_23100.fasta	300	6930000	23100	0	226.861	11.545	245.048999999999	0	0
18	Seqs_1_24100.fasta	300	7230000	24100	0	225.751999999999	7.831	237.597000000002	0	0
19	Seqs_1_25100.fasta	300	7530000	25100	0	240.319	13.771	262.477999999999	0	0
20	Seqs_1_26100.fasta	300	7830000	26100	0	265.13	5.599	272.823	0	0
21	Seqs_1_27100.fasta	300	8130000	27100	0	276.875	13.523	297.842999999999	0	0
22	Seqs_1_28100.fasta	300	8430000	28100	0	278.365000000001	17.761	305.439	0	0
23	Seqs_1_29100.fasta	300	8730000	29100	0	290.062	13.884	311.313	0	0
24	Seqs_1_30100.fasta	300	9030000	30100	0	312.424	45.028	387.612999999999	0	0
25	Seqs_1_3100.fasta	300	930000	3100	0	21.643	4.88999999999999	30.5439999999999	0	0
26	Seqs_1_4100.fasta	300	1230000	4100	0	28.2330000000002	0.330999999999989	28.5670000000009	0	0
27	Seqs_1_5100.fasta	300	1530000	5100	0	37.5419999999995	0.377999999999986	37.9539999999997	0	0
28	Seqs_1_6100.fasta	300	1830000	6100	0	49.0189999999993	0.213000000000022	49.2279999999992	0	0
29	Seqs_1_7100.fasta	300	2130000	7100	0	58.6979999999994	0.608000000000004	59.4069999999992	0	0
30	Seqs_1_8100.fasta	300	2430000	8100	0	78.2070000000003	0.537000000000006	78.7900000000009	0	0
31	Seqs_1_9100.fasta	300	2730000	9100	0	81.8910000000005	0.628000000000014	82.5460000000003	0	0
32	Seqs_10_100.fasta	300	30000	100	0	0.457000000000335	0.00200000000000955	0.463999999999942	0	0
33	Seqs_10_10100.fasta	300	3030000	10100	0	104.659	0.690000000000026	105.396000000001	0	0
34	Seqs_10_1100.fasta	300	330000	1100	0	7.09000000000015	0.0349999999999966	7.1260000000002	0	0
35	Seqs_10_11100.fasta	300	3330000	11100	0	109.407999999999	1.31699999999998	111.190000000001	0	0
36	Seqs_10_12100.fasta	300	3630000	12100	0	114.427	1.42699999999999	116.329000000002	0	0
37	Seqs_10_13100.fasta	300	3930000	13100	0	129.535	1.86500000000001	132.091	0	0
38	Seqs_10_14100.fasta	300	4230000	14100	0	129.924000000001	2.28700000000001	133.302	0	0
39	Seqs_10_15100.fasta	300	4530000	15100	0	152.002	2.411	155.573999999999	0	0
40	Seqs_10_16100.fasta	300	4830000	16100	0	164.644	3.178	169.319	0	0
41	Seqs_10_17100.fasta	300	5130000	17100	0	154.704	3.435	159.716	0	0
42	Seqs_10_18100.fasta	300	5430000	18100	0	179.578	2.91799999999998	183.822	0	0
43	Seqs_10_19100.fasta	300	5730000	19100	0	189.143	3.03	193.495000000001	0	0
44	Seqs_10_20100.fasta	300	6030000	20100	0	207.314	6.19299999999998	216.799999999999	0	0
45	Seqs_10_2100.fasta	300	630000	2100	0	13.9389999999985	0.283000000000015	14.259	0	0
46	Seqs_10_21100.fasta	300	6330000	21100	0	222.477999999999	5.36799999999999	230.454	0	0
47	Seqs_10_22100.fasta	300	6630000	22100	0	224.239	6.369	233.530999999999	0	0
48	Seqs_10_23100.fasta	300	6930000	23100	0	233.302	5.489	241.093000000001	0	0
49	Seqs_10_24100.fasta	300	7230000	24100	0	247.927	5.76399999999998	256.371999999999	0	0
50	Seqs_10_25100.fasta	300	7530000	25100	0	246.476999999999	15.0940000000001	270.524000000001	0	0
51	Seqs_10_26100.fasta	300	7830000	26100	0	249.603999999999	29.321	295.972	0	0
52	Seqs_10_27100.fasta	300	8130000	27100	0	266.842000000001	15.517	291.143	0	0
53	Seqs_10_28100.fasta	300	8430000	28100	0	281.931	11.114	297.733999999999	0	0
54	Seqs_10_29100.fasta	300	8730000	29100	0	292.433999999999	13.495	312.514999999999	0	0
55	Seqs_10_30100.fasta	300	9030000	30100	0	317.065000000001	84.109	457.031999999999	0	0
56	Seqs_10_3100.fasta	300	930000	3100	0	21.3790000000008	2.56899999999996	25.7870000000003	0	0
57	Seqs_10_4100.fasta	300	1230000	4100	0	28.134	0.810999999999979	29.4780000000028	0	0
58	Seqs_10_5100.fasta	300	1530000	5100	0	38.848	0.644999999999982	39.7790000000023	0	0
59	Seqs_10_6100.fasta	300	1830000	6100	0	47.8950000000004	0.300999999999988	48.1990000000005	0	0
60	Seqs_10_7100.fasta	300	2130000	7100	0	74.5280000000002	0.687000000000012	75.3810000000012	0	0
61	Seqs_10_8100.fasta	300	2430000	8100	0	86.7100000000009	0.663999999999987	87.4929999999986	0	0
62	Seqs_10_9100.fasta	300	2730000	9100	0	83.7430000000004	0.851999999999975	84.755000000001	0	0
63	Seqs_2_100.fasta	300	30000	100	0	0.463999999999942	0.00200000000000955	0.473000000001775	0	0
64	Seqs_2_10100.fasta	300	3030000	10100	0	113.581	0.855999999999995	114.509999999998	0	0
65	Seqs_2_1100.fasta	300	330000	1100	0	6.9380000000001	0.0249999999999773	6.96700000000055	0	0
66	Seqs_2_11100.fasta	300	3330000	11100	0	121.832999999999	1.21100000000001	123.313000000002	0	0
67	Seqs_2_12100.fasta	300	3630000	12100	0	117.802	1.56	119.914000000001	0	0
68	Seqs_2_13100.fasta	300	3930000	13100	0	132.286	3.04500000000002	137.105	0	0
69	Seqs_2_14100.fasta	300	4230000	14100	0	135.911999999998	3.38	140.827000000001	0	0
70	Seqs_2_15100.fasta	300	4530000	15100	0	149.206	2.75199999999995	153.194	0	0
71	Seqs_2_16100.fasta	300	4830000	16100	0	161.343999999999	3.82400000000001	166.971000000001	0	0
72	Seqs_2_17100.fasta	300	5130000	17100	0	173.772000000001	4.20999999999998	179.800000000003	0	0
73	Seqs_2_18100.fasta	300	5430000	18100	0	169.041999999999	5.06700000000001	176.506000000001	0	0
74	Seqs_2_19100.fasta	300	5730000	19100	0	189.473	6.86599999999999	199.742999999999	0	0
75	Seqs_2_20100.fasta	300	6030000	20100	0	202.35	7.02499999999998	212.847000000002	0	0
76	Seqs_2_2100.fasta	300	630000	2100	0	13.8410000000003	0.387	14.398000000001	0	0
77	Seqs_2_21100.fasta	300	6330000	21100	0	221.225	10.003	236.682999999997	0	0
78	Seqs_2_22100.fasta	300	6630000	22100	0	205.106	6.464	214.506999999998	0	0
79	Seqs_2_23100.fasta	300	6930000	23100	0	224.257	9.44	238.352000000003	0	0
80	Seqs_2_24100.fasta	300	7230000	24100	0	240.905000000001	12.577	260.234	0	0
81	Seqs_2_25100.fasta	300	7530000	25100	0	253.708000000001	12.4820000000001	272.452000000001	0	0
82	Seqs_2_26100.fasta	300	7830000	26100	0	254.986999999999	41.2819999999999	322.413999999997	0	0
83	Seqs_2_27100.fasta	300	8130000	27100	0	260.966	15.5650000000001	283.914000000001	0	0
84	Seqs_2_28100.fasta	300	8430000	28100	0	274.843999999999	16.441	300.300999999999	0	0
85	Seqs_2_29100.fasta	300	8730000	29100	0	301.318999999998	39.634	365.167000000001	0	0
86	Seqs_2_30100.fasta	300	9030000	30100	0	299.939999999999	18.745	328.563999999998	0	0
87	Seqs_2_3100.fasta	300	930000	3100	0	21.2560000000012	3.27699999999993	26.994999999999	0	0
88	Seqs_2_4100.fasta	300	1230000	4100	0	28.6790000000001	0.801000000000045	29.762999999999	0	0
89	Seqs_2_5100.fasta	300	1530000	5100	0	37.8900000000031	0.298999999999978	38.2439999999988	0	0
90	Seqs_2_6100.fasta	300	1830000	6100	0	49.5660000000025	0.245000000000005	49.8090000000011	0	0
91	Seqs_2_7100.fasta	300	2130000	7100	0	61.6169999999984	0.440999999999917	62.0590000000011	0	0
92	Seqs_2_8100.fasta	300	2430000	8100	0	75.6719999999987	0.536999999999921	76.2180000000008	0	0
93	Seqs_2_9100.fasta	300	2730000	9100	0	83.4669999999969	1.17200000000003	84.9850000000006	0	0
94	Seqs_3_100.fasta	300	30000	100	0	0.47899999999936	0.00300000000004275	0.488999999997759	0	0
95	Seqs_3_10100.fasta	300	3030000	10100	0	100.775999999998	0.912000000000035	101.796999999999	0	0
96	Seqs_3_1100.fasta	300	330000	1100	0	7.09300000000076	0.0289999999999964	7.1260000000002	0	0
97	Seqs_3_11100.fasta	300	3330000	11100	0	122.741000000002	1.18200000000002	124.115999999998	0	0
98	Seqs_3_12100.fasta	300	3630000	12100	0	115.802	1.48699999999997	117.652999999998	0	0
99	Seqs_3_13100.fasta	300	3930000	13100	0	123.235000000001	1.68200000000002	125.412999999997	0	0
100	Seqs_3_14100.fasta	300	4230000	14100	0	134.435000000001	2.22099999999989	137.476999999999	0	0
101	Seqs_3_15100.fasta	300	4530000	15100	0	154.556	2.46900000000005	157.913	0	0
102	Seqs_3_16100.fasta	300	4830000	16100	0	164.974999999999	3.13499999999999	169.409	0	0
103	Seqs_3_17100.fasta	300	5130000	17100	0	173.420999999998	4.29500000000007	179.663	0	0
104	Seqs_3_18100.fasta	300	5430000	18100	0	189.058000000001	5.39499999999998	196.973000000002	0	0
105	Seqs_3_19100.fasta	300	5730000	19100	0	179.821	4.68200000000002	186.752	0	0
106	Seqs_3_20100.fasta	300	6030000	20100	0	198.404999999999	4.94200000000001	205.501	0	0
107	Seqs_3_2100.fasta	300	630000	2100	0	13.6790000000001	0.913999999999987	15.2089999999989	0	0
108	Seqs_3_21100.fasta	300	6330000	21100	0	220.974999999999	5.62599999999998	229.191000000003	0	0
109	Seqs_3_22100.fasta	300	6630000	22100	0	224.257000000001	6.28899999999999	233.449000000001	0	0
110	Seqs_3_23100.fasta	300	6930000	23100	0	235.310999999998	8.19799999999998	247.59	0	0
111	Seqs_3_24100.fasta	300	7230000	24100	0	246.232	15.537	270.131000000001	0	0
112	Seqs_3_25100.fasta	300	7530000	25100	0	250.990000000002	15.4349999999999	274.544999999998	0	0
113	Seqs_3_26100.fasta	300	7830000	26100	0	279.476999999999	47.961	357.645	0	0
114	Seqs_3_27100.fasta	300	8130000	27100	0	265.769	26.318	306.856	0	0
115	Seqs_3_28100.fasta	300	8430000	28100	0	289.201000000001	62.2769999999999	389.597000000002	0	0
116	Seqs_3_29100.fasta	300	8730000	29100	0	290.824000000001	31.174	338.921000000002	0	0
117	Seqs_3_30100.fasta	300	9030000	30100	0	307.183000000001	42.265	372.584999999999	0	0
118	Seqs_3_3100.fasta	300	930000	3100	0	21.0300000000025	2.55399999999997	25.1440000000002	0	0
119	Seqs_3_4100.fasta	300	1230000	4100	0	29.5469999999987	0.889999999999986	30.7570000000014	0	0
120	Seqs_3_5100.fasta	300	1530000	5100	0	41.4120000000003	0.634999999999991	42.3080000000009	0	0
121	Seqs_3_6100.fasta	300	1830000	6100	0	59.0819999999985	0.374000000000024	59.5	0	0
122	Seqs_3_7100.fasta	300	2130000	7100	0	69.8690000000024	0.492000000000075	70.4050000000025	0	0
123	Seqs_3_8100.fasta	300	2430000	8100	0	75.2649999999994	0.552999999999997	75.8780000000006	0	0
124	Seqs_3_9100.fasta	300	2730000	9100	0	93.2119999999995	1.24199999999996	94.7210000000014	0	0
125	Seqs_4_100.fasta	300	30000	100	0	0.463999999999942	0.00499999999999545	0.474999999998545	0	0
126	Seqs_4_10100.fasta	300	3030000	10100	0	112.202999999998	1.27699999999993	113.741000000002	0	0
127	Seqs_4_1100.fasta	300	330000	1100	0	6.95599999999831	0.0289999999999964	6.9890000000014	0	0
128	Seqs_4_11100.fasta	300	3330000	11100	0	117.126999999997	1.66999999999985	119.391	0	0
129	Seqs_4_12100.fasta	300	3630000	12100	0	115.040999999997	2.05700000000002	117.967999999997	0	0
130	Seqs_4_13100.fasta	300	3930000	13100	0	129.767	2.11699999999996	132.815999999999	0	0
131	Seqs_4_14100.fasta	300	4230000	14100	0	140.339	2.53500000000008	144.094000000001	0	0
132	Seqs_4_15100.fasta	300	4530000	15100	0	146.428	4.577	153.504000000001	0	0
133	Seqs_4_16100.fasta	300	4830000	16100	0	159.365999999998	5.31500000000005	167.149000000001	0	0
134	Seqs_4_17100.fasta	300	5130000	17100	0	162.491000000002	4.60500000000002	169.454000000002	0	0
135	Seqs_4_18100.fasta	300	5430000	18100	0	177.675999999999	4.65100000000007	184.41	0	0
136	Seqs_4_19100.fasta	300	5730000	19100	0	187.037	7.36200000000008	197.935000000001	0	0
137	Seqs_4_20100.fasta	300	6030000	20100	0	212.578000000001	7.78999999999996	224.137999999999	0	0
138	Seqs_4_2100.fasta	300	630000	2100	0	13.7010000000009	0.553000000000111	14.5160000000033	0	0
139	Seqs_4_21100.fasta	300	6330000	21100	0	229.726999999999	10.1779999999999	244.682000000001	0	0
140	Seqs_4_22100.fasta	300	6630000	22100	0	232.415000000001	15.9590000000001	256.213	0	0
141	Seqs_4_23100.fasta	300	6930000	23100	0	227.687999999998	34.2809999999999	281.670999999998	0	0
142	Seqs_4_24100.fasta	300	7230000	24100	0	232.955999999998	8.46599999999989	245.291999999998	0	0
143	Seqs_4_25100.fasta	300	7530000	25100	0	252.988999999998	15.1559999999999	276.256000000001	0	0
144	Seqs_4_26100.fasta	300	7830000	26100	0	266.513000000003	12.4780000000001	285.307000000001	0	0
145	Seqs_4_27100.fasta	300	8130000	27100	0	275.347999999998	13.8240000000001	295.954999999998	0	0
146	Seqs_4_28100.fasta	300	8430000	28100	0	285.596000000001	33.278	337.016	0	0
147	Seqs_4_29100.fasta	300	8730000	29100	0	306.465	49.8410000000001	387.485999999997	0	0
148	Seqs_4_30100.fasta	300	9030000	30100	0	326.944000000003	89.4109999999998	471.791000000001	0	0
149	Seqs_4_3100.fasta	300	930000	3100	0	20.9480000000003	1.29999999999995	22.8659999999982	0	0
150	Seqs_4_4100.fasta	300	1230000	4100	0	29.5099999999984	1.41100000000006	31.6759999999995	0	0
151	Seqs_4_5100.fasta	300	1530000	5100	0	38.6009999999987	1.38699999999994	40.7520000000004	0	0
152	Seqs_4_6100.fasta	300	1830000	6100	0	47.7520000000004	1.13599999999997	49.2260000000024	0	0
153	Seqs_4_7100.fasta	300	2130000	7100	0	75.357	1.34399999999982	77.3090000000011	0	0
154	Seqs_4_8100.fasta	300	2430000	8100	0	78.9989999999998	1.0469999999998	80.3060000000005	0	0
155	Seqs_4_9100.fasta	300	2730000	9100	0	90.7209999999977	1.56899999999996	92.8019999999997	0	0
156	Seqs_5_100.fasta	300	30000	100	0	0.482999999996537	0.00600000000008549	0.495999999999185	0	0
157	Seqs_5_10100.fasta	300	3030000	10100	0	113.146000000001	1.56899999999996	115.271000000001	0	0
158	Seqs_5_1100.fasta	300	330000	1100	0	7.14500000000044	0.0679999999999836	7.25	0	0
159	Seqs_5_11100.fasta	300	3330000	11100	0	122.228000000003	2.15900000000011	125.318999999996	0	0
160	Seqs_5_12100.fasta	300	3630000	12100	0	123.658000000003	2.05799999999999	126.544999999998	0	0
161	Seqs_5_13100.fasta	300	3930000	13100	0	130.521999999997	2.26800000000003	133.715000000004	0	0
162	Seqs_5_14100.fasta	300	4230000	14100	0	129.951999999997	3.1110000000001	134.601999999999	0	0
163	Seqs_5_15100.fasta	300	4530000	15100	0	145.195	5.173	152.834000000003	0	0
164	Seqs_5_16100.fasta	300	4830000	16100	0	163.134999999998	3.70500000000015	168.451000000001	0	0
165	Seqs_5_17100.fasta	300	5130000	17100	0	166.484999999997	4.98399999999992	173.642	0	0
166	Seqs_5_18100.fasta	300	5430000	18100	0	182.952999999998	4.66200000000003	189.499000000003	0	0
167	Seqs_5_19100.fasta	300	5730000	19100	0	201.507999999998	7.34500000000003	211.987999999998	0	0
168	Seqs_5_20100.fasta	300	6030000	20100	0	189.588	6.577	199.191000000006	0	0
169	Seqs_5_2100.fasta	300	630000	2100	0	13.8220000000001	0.898000000000138	15.2640000000029	0	0
170	Seqs_5_21100.fasta	300	6330000	21100	0	213.964	8.69200000000001	226.435000000005	0	0
171	Seqs_5_22100.fasta	300	6630000	22100	0	226.837	20.125	258.751000000004	0	0
172	Seqs_5_23100.fasta	300	6930000	23100	0	238.623	9.1880000000001	251.982000000004	0	0
173	Seqs_5_24100.fasta	300	7230000	24100	0	230.773999999998	21.4530000000002	263.303	0	0
174	Seqs_5_25100.fasta	300	7530000	25100	0	251.006000000001	33.3549999999998	304.945	0	0
175	Seqs_5_26100.fasta	300	7830000	26100	0	265.475999999999	26.3679999999999	306.207000000002	0	0
176	Seqs_5_27100.fasta	300	8130000	27100	0	276.091	20.7729999999999	307.447	0	0
177	Seqs_5_28100.fasta	300	8430000	28100	0	284.529000000002	12.819	303.436999999998	0	0
178	Seqs_5_29100.fasta	300	8730000	29100	0	287.511999999999	10.6579999999999	303.108	0	0
179	Seqs_5_30100.fasta	300	9030000	30100	0	313.462000000003	30.107	359.499000000003	0	0
180	Seqs_5_3100.fasta	300	930000	3100	0	22.1489999999976	6.12199999999984	32.7289999999994	0	0
181	Seqs_5_4100.fasta	300	1230000	4100	0	29.2040000000015	0.891000000000076	30.4530000000013	0	0
182	Seqs_5_5100.fasta	300	1530000	5100	0	38.4220000000023	1.02400000000011	39.9239999999991	0	0
183	Seqs_5_6100.fasta	300	1830000	6100	0	49.530999999999	0.854000000000042	50.7459999999992	0	0
184	Seqs_5_7100.fasta	300	2130000	7100	0	64.8529999999992	1.10300000000007	66.2750000000015	0	0
185	Seqs_5_8100.fasta	300	2430000	8100	0	80.0869999999995	1.30200000000013	81.8289999999979	0	0
186	Seqs_5_9100.fasta	300	2730000	9100	0	90.1610000000001	1.3309999999999	91.8680000000022	0	0
187	Seqs_6_100.fasta	300	30000	100	0	0.475999999998749	0.00300000000015643	0.48700000000099	0	0
188	Seqs_6_10100.fasta	300	3030000	10100	0	101.719000000001	1.66300000000001	103.930999999997	0	0
189	Seqs_6_1100.fasta	300	330000	1100	0	7.10699999999997	0.125999999999976	7.27300000000105	0	0
190	Seqs_6_11100.fasta	300	3330000	11100	0	107.690999999999	2.12200000000007	110.572	0	0
191	Seqs_6_12100.fasta	300	3630000	12100	0	131.719000000001	3.00800000000004	136.029999999999	0	0
192	Seqs_6_13100.fasta	300	3930000	13100	0	118.771000000001	2.42200000000003	122.348000000005	0	0
193	Seqs_6_14100.fasta	300	4230000	14100	0	143.457999999999	3.32500000000005	148.322	0	0
194	Seqs_6_15100.fasta	300	4530000	15100	0	141.684999999998	4.64300000000003	148.326000000001	0	0
195	Seqs_6_16100.fasta	300	4830000	16100	0	161.800000000003	5.66699999999992	170.068999999996	0	0
196	Seqs_6_17100.fasta	300	5130000	17100	0	172.929	3.90800000000013	178.342000000004	0	0
197	Seqs_6_18100.fasta	300	5430000	18100	0	186.850999999999	6.21199999999999	195.604000000007	0	0
198	Seqs_6_19100.fasta	300	5730000	19100	0	185.690999999999	10.8409999999999	201.904000000002	0	0
199	Seqs_6_20100.fasta	300	6030000	20100	0	199.388000000003	6.029	207.883000000002	0	0
200	Seqs_6_2100.fasta	300	630000	2100	0	13.762999999999	0.917999999999893	15.278999999995	0	0
201	Seqs_6_21100.fasta	300	6330000	21100	0	223.976000000002	7.07199999999989	234.199999999997	0	0
202	Seqs_6_22100.fasta	300	6630000	22100	0	227.580000000002	8.31299999999987	239.447	0	0
203	Seqs_6_23100.fasta	300	6930000	23100	0	222.997000000003	29.0910000000001	269.123999999996	0	0
204	Seqs_6_24100.fasta	300	7230000	24100	0	239.734000000004	10.701	255.523999999998	0	0
205	Seqs_6_25100.fasta	300	7530000	25100	0	248.623	19.6300000000001	278.324000000001	0	0
206	Seqs_6_26100.fasta	300	7830000	26100	0	276.104999999996	24.912	313.940999999999	0	0
207	Seqs_6_27100.fasta	300	8130000	27100	0	280.163	17.4110000000001	305.783000000003	0	0
208	Seqs_6_28100.fasta	300	8430000	28100	0	286.631999999998	15.6790000000001	309.541000000005	0	0
209	Seqs_6_29100.fasta	300	8730000	29100	0	307.874000000003	50.7729999999999	387.278000000006	0	0
210	Seqs_6_30100.fasta	300	9030000	30100	0	299.495000000003	16.9759999999999	324.504000000001	0	0
211	Seqs_6_3100.fasta	300	930000	3100	0	22.609000000004	6.23900000000003	33.6650000000009	0	0
212	Seqs_6_4100.fasta	300	1230000	4100	0	29.7989999999991	0.848999999999933	30.9179999999978	0	0
213	Seqs_6_5100.fasta	300	1530000	5100	0	39.112000000001	0.579000000000178	39.984000000004	0	0
214	Seqs_6_6100.fasta	300	1830000	6100	0	48.2580000000016	0.713000000000193	49.2139999999999	0	0
215	Seqs_6_7100.fasta	300	2130000	7100	0	78.148000000001	1.04200000000014	79.4089999999997	0	0
216	Seqs_6_8100.fasta	300	2430000	8100	0	82.0899999999965	1.22400000000016	83.5889999999999	0	0
217	Seqs_6_9100.fasta	300	2730000	9100	0	88.5709999999963	1.76600000000008	90.8790000000008	0	0
218	Seqs_7_100.fasta	300	30000	100	0	0.466000000000349	0.00399999999990541	0.476999999998952	0	0
219	Seqs_7_10100.fasta	300	3030000	10100	0	104.269	2.58800000000019	108.078999999998	0	0
220	Seqs_7_1100.fasta	300	330000	1100	0	7.37700000000041	0.726000000000113	8.72699999999895	0	0
221	Seqs_7_11100.fasta	300	3330000	11100	0	119.515999999996	1.99399999999991	122.444000000003	0	0
222	Seqs_7_12100.fasta	300	3630000	12100	0	127.572	2.20399999999995	130.739000000001	0	0
223	Seqs_7_13100.fasta	300	3930000	13100	0	126.928	5.26200000000017	134.448000000004	0	0
224	Seqs_7_14100.fasta	300	4230000	14100	0	137.287000000004	3.68000000000006	142.508000000002	0	0
225	Seqs_7_15100.fasta	300	4530000	15100	0	160.43	3.29099999999994	165.079999999994	0	0
226	Seqs_7_16100.fasta	300	4830000	16100	0	157.167999999998	4.27199999999993	163.125	0	0
227	Seqs_7_17100.fasta	300	5130000	17100	0	168.233	3.94399999999996	173.712	0	0
228	Seqs_7_18100.fasta	300	5430000	18100	0	181.899999999994	7.77300000000014	193.209999999999	0	0
229	Seqs_7_19100.fasta	300	5730000	19100	0	200.396999999997	10.2440000000001	215.188999999998	0	0
230	Seqs_7_20100.fasta	300	6030000	20100	0	199.020000000004	23.9930000000002	235.508999999998	0	0
231	Seqs_7_2100.fasta	300	630000	2100	0	13.8340000000026	1.32000000000016	16.0420000000013	0	0
232	Seqs_7_21100.fasta	300	6330000	21100	0	215.301000000007	15.394	238.483	0	0
233	Seqs_7_22100.fasta	300	6630000	22100	0	227.826000000001	7.57299999999987	238.602999999996	0	0
234	Seqs_7_23100.fasta	300	6930000	23100	0	238.347000000002	10.098	252.920000000006	0	0
235	Seqs_7_24100.fasta	300	7230000	24100	0	240.816999999995	11.48	257.468999999997	0	0
236	Seqs_7_25100.fasta	300	7530000	25100	0	259.082999999999	12.6020000000003	277.481	0	0
237	Seqs_7_26100.fasta	300	7830000	26100	0	269.701000000001	19.105	298.434000000001	0	0
238	Seqs_7_27100.fasta	300	8130000	27100	0	275.965000000004	22.2369999999996	309.409	0	0
239	Seqs_7_28100.fasta	300	8430000	28100	0	294.714	69.681	407.813999999998	0	0
240	Seqs_7_29100.fasta	300	8730000	29100	0	290.233	18.5520000000001	317.413999999997	0	0
241	Seqs_7_30100.fasta	300	9030000	30100	0	319.686000000002	49.5040000000004	396.718999999997	0	0
242	Seqs_7_3100.fasta	300	930000	3100	0	21.6630000000005	3.125	26.6059999999998	0	0
243	Seqs_7_4100.fasta	300	1230000	4100	0	28.2009999999937	1.02500000000009	29.7050000000017	0	0
244	Seqs_7_5100.fasta	300	1530000	5100	0	38.3919999999998	0.885999999999967	39.5709999999963	0	0
245	Seqs_7_6100.fasta	300	1830000	6100	0	50.3229999999967	0.376999999999953	50.7260000000024	0	0
246	Seqs_7_7100.fasta	300	2130000	7100	0	59.7139999999999	0.897999999999683	60.8009999999995	0	0
247	Seqs_7_8100.fasta	300	2430000	8100	0	80.4609999999957	0.662999999999556	81.2190000000046	0	0
248	Seqs_7_9100.fasta	300	2730000	9100	0	90.0789999999979	1.32400000000007	91.737000000001	0	0
249	Seqs_8_100.fasta	300	30000	100	0	0.481999999996333	0.00500000000010914	0.493999999998778	0	0
250	Seqs_8_10100.fasta	300	3030000	10100	0	100.644	1.56100000000015	102.649000000005	0	0
251	Seqs_8_1100.fasta	300	330000	1100	0	7.08699999999953	0.101000000000113	7.1929999999993	0	0
252	Seqs_8_11100.fasta	300	3330000	11100	0	122.828000000001	1.70499999999993	125.006000000001	0	0
253	Seqs_8_12100.fasta	300	3630000	12100	0	119.642999999996	2.23699999999963	122.475999999995	0	0
254	Seqs_8_13100.fasta	300	3930000	13100	0	128.548999999999	2.43600000000015	131.756999999998	0	0
255	Seqs_8_14100.fasta	300	4230000	14100	0	135.396000000001	3.08300000000008	139.753000000004	0	0
256	Seqs_8_15100.fasta	300	4530000	15100	0	154.459999999999	4.14499999999998	160.033000000003	0	0
257	Seqs_8_16100.fasta	300	4830000	16100	0	168.068999999996	5.24099999999999	175.421000000002	0	0
258	Seqs_8_17100.fasta	300	5130000	17100	0	164.355000000003	9.66800000000012	178.548999999999	0	0
259	Seqs_8_18100.fasta	300	5430000	18100	0	179.817000000003	7.79899999999998	190.445	0	0
260	Seqs_8_19100.fasta	300	5730000	19100	0	191.057000000001	5.92600000000039	199.066999999995	0	0
261	Seqs_8_20100.fasta	300	6030000	20100	0	210.400000000001	10.1169999999997	224.464	0	0
262	Seqs_8_2100.fasta	300	630000	2100	0	13.9799999999959	1.29199999999992	16.2039999999979	0	0
263	Seqs_8_21100.fasta	300	6330000	21100	0	226.019	9.8420000000001	240.044000000002	0	0
264	Seqs_8_22100.fasta	300	6630000	22100	0	228.857000000004	10.2830000000004	243.553999999996	0	0
265	Seqs_8_23100.fasta	300	6930000	23100	0	235.639999999999	7.60099999999966	246.173000000003	0	0
266	Seqs_8_24100.fasta	300	7230000	24100	0	253.864999999998	12.5920000000001	272.129000000001	0	0
267	Seqs_8_25100.fasta	300	7530000	25100	0	251.957999999999	18.4830000000002	279.597999999998	0	0
268	Seqs_8_26100.fasta	300	7830000	26100	0	277.027000000002	25.2739999999999	314.835999999996	0	0
269	Seqs_8_27100.fasta	300	8130000	27100	0	280.010999999999	19.7719999999999	309.925999999999	0	0
270	Seqs_8_28100.fasta	300	8430000	28100	0	296.297999999995	12.6479999999997	314.451999999997	0	0
271	Seqs_8_29100.fasta	300	8730000	29100	0	292.315000000002	17.7750000000001	318.354999999996	0	0
272	Seqs_8_30100.fasta	300	9030000	30100	0	304.643000000004	23.4930000000004	338.876999999993	0	0
273	Seqs_8_3100.fasta	300	930000	3100	0	22.0879999999961	4.06500000000005	28.6750000000029	0	0
274	Seqs_8_4100.fasta	300	1230000	4100	0	28.3530000000028	0.955999999999676	29.6410000000033	0	0
275	Seqs_8_5100.fasta	300	1530000	5100	0	39.2649999999994	0.933999999999742	40.622000000003	0	0
276	Seqs_8_6100.fasta	300	1830000	6100	0	48.9579999999987	0.634000000000015	49.7299999999959	0	0
277	Seqs_8_7100.fasta	300	2130000	7100	0	77.5440000000017	1.47899999999981	79.4340000000011	0	0
278	Seqs_8_8100.fasta	300	2430000	8100	0	84.2010000000009	1.82400000000007	86.6410000000033	0	0
279	Seqs_8_9100.fasta	300	2730000	9100	0	90.1910000000062	1.86799999999994	92.7550000000047	0	0
280	Seqs_9_100.fasta	300	30000	100	0	0.463999999999942	0.00399999999990541	0.475999999995111	0	0
281	Seqs_9_10100.fasta	300	3030000	10100	0	111.657000000007	3.21500000000015	116.126000000004	0	0
282	Seqs_9_1100.fasta	300	330000	1100	0	7.16100000000006	0.371000000000095	7.74799999999959	0	0
283	Seqs_9_11100.fasta	300	3330000	11100	0	122.050999999999	3.91800000000012	127.494999999995	0	0
284	Seqs_9_12100.fasta	300	3630000	12100	0	118.974000000002	3.22600000000011	123.519999999997	0	0
285	Seqs_9_13100.fasta	300	3930000	13100	0	131.804000000004	5.721	140.036999999997	0	0
286	Seqs_9_14100.fasta	300	4230000	14100	0	133.550999999999	4.64099999999962	139.932000000001	0	0
287	Seqs_9_15100.fasta	300	4530000	15100	0	154.633000000002	4.41100000000006	160.993999999999	0	0
288	Seqs_9_16100.fasta	300	4830000	16100	0	169.361000000004	4.66100000000006	175.900000000001	0	0
289	Seqs_9_17100.fasta	300	5130000	17100	0	181.830000000002	5.74499999999989	189.524000000005	0	0
290	Seqs_9_18100.fasta	300	5430000	18100	0	176.343999999997	7.58299999999963	187.184000000001	0	0
291	Seqs_9_19100.fasta	300	5730000	19100	0	191.385999999999	6.55300000000034	200.403999999995	0	0
292	Seqs_9_20100.fasta	300	6030000	20100	0	204.474999999999	8.51200000000017	216.57	0	0
293	Seqs_9_2100.fasta	300	630000	2100	0	14.0400000000009	1.07799999999997	15.8349999999991	0	0
294	Seqs_9_21100.fasta	300	6330000	21100	0	218.368000000002	9.6560000000004	231.902999999998	0	0
295	Seqs_9_22100.fasta	300	6630000	22100	0	234.684999999998	31.7240000000002	282.825999999994	0	0
296	Seqs_9_23100.fasta	300	6930000	23100	0	242.116999999998	18.7249999999999	269.669000000002	0	0
297	Seqs_9_24100.fasta	300	7230000	24100	0	245.646000000001	15.6219999999998	268.634000000005	0	0
298	Seqs_9_25100.fasta	300	7530000	25100	0	265.260000000002	13.1179999999999	283.968000000001	0	0
299	Seqs_9_26100.fasta	300	7830000	26100	0	273.636999999995	104.955	441.263000000006	0	0
300	Seqs_9_27100.fasta	300	8130000	27100	0	265.557000000001	23.172	300.251000000004	0	0
301	Seqs_9_28100.fasta	300	8430000	28100	0	293.233999999997	53.2279999999996	372.474000000002	0	0
302	Seqs_9_29100.fasta	300	8730000	29100	0	299.292999999998	18.9799999999996	327.228999999999	0	0
303	Seqs_9_30100.fasta	300	9030000	30100	0	303.339	13.998	323.451000000001	0	0
304	Seqs_9_3100.fasta	300	930000	3100	0	21.4179999999978	3.05099999999993	26.0559999999969	0	0
305	Seqs_9_4100.fasta	300	1230000	4100	0	28.6909999999989	1.72500000000036	31.4539999999979	0	0
306	Seqs_9_5100.fasta	300	1530000	5100	0	38.9530000000013	1.54799999999977	41.4910000000018	0	0
307	Seqs_9_6100.fasta	300	1830000	6100	0	51.1030000000028	1.08199999999988	52.4239999999991	0	0
308	Seqs_9_7100.fasta	300	2130000	7100	0	59.974000000002	1.55299999999988	61.9979999999996	0	0
309	Seqs_9_8100.fasta	300	2430000	8100	0	75.4420000000027	1.55099999999993	77.5440000000017	0	0
310	Seqs_9_9100.fasta	300	2730000	9100	0	85.195000000007	2.04500000000007	88.015999999996	0	0
