# Supplementary material for: Prider: multiplexed primer design using linearly scaling approximation of set coverage
Source: BMC Bioinformatics. 2022 May 12;23:174. doi: 10.1186/s12859-022-04710-1 (PMC9097127; doi:10.1186/s12859-022-04710-1)
Supplement: Supplementary file 3 — Additional file 3: Table of Prider benchmark test files’ metadata and system.time output for the increasing number of sequences dataset. The data includes the number of sequences, the number of bases, the mean number of bases per sequence and the base standard deviation as well as the system.time function output values user.self, sys.self, elapsed, user.child and sys.child for each Prider processed FASTA file of the increasing number of sequences dataset. [file 12859_2022_4710_MOESM3_ESM.csv]

	name	number_of_seqs	number_of_bases	bases_mean	base_standard_deviation	user.self	sys.self	elapsed	user.child	sys.child
1	Seqs_1_1.fasta	9300	465000	50	0	10.009	0.156	10.19	0	0
2	Seqs_1_10.fasta	930	465000	500	0	10.452	0.0349999999999999	10.487	0	0
3	Seqs_1_11.fasta	775	465000	600	0	10.369	0.0549999999999999	10.428	0	0
4	Seqs_1_12.fasta	750	465000	620	0	10.575	0.022	10.599	0	0
5	Seqs_1_13.fasta	620	465000	750	0	10.287	0.028	10.318	0	0
6	Seqs_1_14.fasta	500	465000	930	0	10.599	0.0329999999999999	10.634	0	0
7	Seqs_1_15.fasta	465	465000	1000	0	10.094	0.0229999999999999	10.12	0	0
8	Seqs_1_16.fasta	375	465000	1240	0	10.908	0.0289999999999999	10.943	0	0
9	Seqs_1_17.fasta	310	465000	1500	0	11.389	0.0289999999999999	11.421	0	0
10	Seqs_1_18.fasta	300	465000	1550	0	11.127	0.018	11.145	0	0
11	Seqs_1_19.fasta	250	465000	1860	0	11.097	0.028	11.127	0	0
12	Seqs_1_2.fasta	6200	465000	75	0	10.508	0.0330000000000001	10.543	0	0
13	Seqs_1_20.fasta	200	465000	2325	0	10.82	0.028	10.85	0	0
14	Seqs_1_21.fasta	186	465000	2500	0	10.503	0.028	10.533	0	0
15	Seqs_1_22.fasta	155	465000	3000	0	10.624	0.024	10.651	0	0
16	Seqs_1_23.fasta	150	465000	3100	0	10.853	0.0329999999999999	10.816	0	0
17	Seqs_1_24.fasta	125	465000	3720	0	10.959	0.0270000000000001	10.99	0	0
18	Seqs_1_25.fasta	100	465000	4650	0	11.672	0.0289999999999999	11.704	0	0
19	Seqs_1_26.fasta	93	465000	5000	0	11.632	0.0349999999999999	11.669	0	0
20	Seqs_1_27.fasta	75	465000	6200	0	10.891	0.0299999999999998	10.929	0	0
21	Seqs_1_28.fasta	62	465000	7500	0	11.299	0.0290000000000001	11.331	0	0
22	Seqs_1_29.fasta	60	465000	7750	0	10.981	0.0179999999999998	11.001	0	0
23	Seqs_1_3.fasta	3875	465000	120	0	9.71599999999998	0.0269999999999999	9.74400000000003	0	0
24	Seqs_1_30.fasta	50	465000	9300	0	10.745	0.03	10.777	0	0
25	Seqs_1_4.fasta	3100	465000	150	0	10.159	0.0330000000000001	10.193	0	0
26	Seqs_1_5.fasta	2500	465000	186	0	9.62599999999998	0.0190000000000001	9.64700000000005	0	0
27	Seqs_1_6.fasta	2325	465000	200	0	10.613	0.02	10.635	0	0
28	Seqs_1_7.fasta	1860	465000	250	0	10.727	0.02	10.75	0	0
29	Seqs_1_8.fasta	1550	465000	300	0	10.5820000000001	0.0170000000000001	10.602	0	0
30	Seqs_1_9.fasta	1240	465000	375	0	10.957	0.0169999999999999	10.977	0	0
31	Seqs_10_1.fasta	9300	465000	50	0	9.87799999999999	0.105	9.98799999999994	0	0
32	Seqs_10_10.fasta	930	465000	500	0	11.316	0.0179999999999998	11.3349999999999	0	0
33	Seqs_10_11.fasta	775	465000	600	0	11.725	0.02	11.7479999999999	0	0
34	Seqs_10_12.fasta	750	465000	620	0	10.603	0.0189999999999997	10.6239999999999	0	0
35	Seqs_10_13.fasta	620	465000	750	0	11.306	0.0219999999999998	11.331	0	0
36	Seqs_10_14.fasta	500	465000	930	0	11.127	0.0169999999999999	11.146	0	0
37	Seqs_10_15.fasta	465	465000	1000	0	10.302	0.0209999999999999	10.324	0	0
38	Seqs_10_16.fasta	375	465000	1240	0	10.651	0.02	10.6709999999999	0	0
39	Seqs_10_17.fasta	310	465000	1500	0	10.53	0.016	10.548	0	0
40	Seqs_10_18.fasta	300	465000	1550	0	11.073	0.024	11.0980000000001	0	0
41	Seqs_10_19.fasta	250	465000	1860	0	11.664	0.0219999999999998	11.688	0	0
42	Seqs_10_2.fasta	6200	465000	75	0	9.26099999999997	0.0429999999999997	9.30700000000002	0	0
43	Seqs_10_20.fasta	200	465000	2325	0	11.64	0.0179999999999998	11.66	0	0
44	Seqs_10_21.fasta	186	465000	2500	0	11.719	0.0209999999999999	11.7420000000001	0	0
45	Seqs_10_22.fasta	155	465000	3000	0	10.883	0.0179999999999998	10.903	0	0
46	Seqs_10_23.fasta	150	465000	3100	0	11.231	0.0189999999999997	11.253	0	0
47	Seqs_10_24.fasta	125	465000	3720	0	11.191	0.0219999999999998	11.2149999999999	0	0
48	Seqs_10_25.fasta	100	465000	4650	0	10.489	0.0219999999999998	10.515	0	0
49	Seqs_10_26.fasta	93	465000	5000	0	10.756	0.0220000000000002	10.78	0	0
50	Seqs_10_27.fasta	75	465000	6200	0	10.6469999999999	0.0190000000000001	10.668	0	0
51	Seqs_10_28.fasta	62	465000	7500	0	11.2140000000001	0.024	11.24	0	0
52	Seqs_10_29.fasta	60	465000	7750	0	11.7679999999999	0.0219999999999998	11.79	0	0
53	Seqs_10_3.fasta	3875	465000	120	0	9.35799999999995	0.0499999999999998	9.40800000000002	0	0
54	Seqs_10_30.fasta	50	465000	9300	0	11.814	0.0249999999999999	11.84	0	0
55	Seqs_10_4.fasta	3100	465000	150	0	10.4690000000001	0.0390000000000001	10.51	0	0
56	Seqs_10_5.fasta	2500	465000	186	0	10.386	0.0329999999999999	10.422	0	0
57	Seqs_10_6.fasta	2325	465000	200	0	10.697	0.0269999999999997	10.726	0	0
58	Seqs_10_7.fasta	1860	465000	250	0	10.454	0.0279999999999996	10.4839999999999	0	0
59	Seqs_10_8.fasta	1550	465000	300	0	11.0890000000001	0.0180000000000002	11.109	0	0
60	Seqs_10_9.fasta	1240	465000	375	0	10.21	0.0170000000000003	10.228	0	0
61	Seqs_2_1.fasta	9300	465000	50	0	9.76600000000008	0.0529999999999999	9.82499999999993	0	0
62	Seqs_2_10.fasta	930	465000	500	0	10.4879999999999	0.0170000000000003	10.5069999999999	0	0
63	Seqs_2_11.fasta	775	465000	600	0	11.287	0.016	11.306	0	0
64	Seqs_2_12.fasta	750	465000	620	0	11.47	0.0169999999999999	11.4879999999999	0	0
65	Seqs_2_13.fasta	620	465000	750	0	10.822	0.0170000000000003	10.841	0	0
66	Seqs_2_14.fasta	500	465000	930	0	11.3169999999999	0.016	11.3349999999999	0	0
67	Seqs_2_15.fasta	465	465000	1000	0	11.086	0.016	11.1040000000002	0	0
68	Seqs_2_16.fasta	375	465000	1240	0	10.431	0.0140000000000002	10.4470000000001	0	0
69	Seqs_2_17.fasta	310	465000	1500	0	10.994	0.0150000000000001	11.011	0	0
70	Seqs_2_18.fasta	300	465000	1550	0	11.384	0.016	11.4010000000001	0	0
71	Seqs_2_19.fasta	250	465000	1860	0	10.9	0.0190000000000001	10.9200000000001	0	0
72	Seqs_2_2.fasta	6200	465000	75	0	9.69799999999998	0.0609999999999999	9.76099999999997	0	0
73	Seqs_2_20.fasta	200	465000	2325	0	10.981	0.016	10.999	0	0
74	Seqs_2_21.fasta	186	465000	2500	0	11.496	0.0179999999999998	11.5170000000001	0	0
75	Seqs_2_22.fasta	155	465000	3000	0	10.707	0.0180000000000002	10.7259999999999	0	0
76	Seqs_2_23.fasta	150	465000	3100	0	11.528	0.0190000000000001	11.5519999999999	0	0
77	Seqs_2_24.fasta	125	465000	3720	0	10.54	0.016	10.5609999999999	0	0
78	Seqs_2_25.fasta	100	465000	4650	0	11.552	0.00499999999999989	11.5600000000002	0	0
79	Seqs_2_26.fasta	93	465000	5000	0	11.6750000000001	0.00999999999999979	11.6870000000001	0	0
80	Seqs_2_27.fasta	75	465000	6200	0	11.2670000000001	0.00700000000000012	11.2750000000001	0	0
81	Seqs_2_28.fasta	62	465000	7500	0	11.658	0.00999999999999979	11.6700000000001	0	0
82	Seqs_2_29.fasta	60	465000	7750	0	10.876	0.016	10.8960000000002	0	0
83	Seqs_2_3.fasta	3875	465000	120	0	10.0279999999999	0.0699999999999998	10.107	0	0
84	Seqs_2_30.fasta	50	465000	9300	0	11.092	0.0169999999999999	11.1120000000001	0	0
85	Seqs_2_4.fasta	3100	465000	150	0	10.275	0.0429999999999997	10.3199999999999	0	0
86	Seqs_2_5.fasta	2500	465000	186	0	10.077	0.0459999999999998	10.126	0	0
87	Seqs_2_6.fasta	2325	465000	200	0	10.477	0.0449999999999999	10.5250000000001	0	0
88	Seqs_2_7.fasta	1860	465000	250	0	10.39	0.028	10.4190000000001	0	0
89	Seqs_2_8.fasta	1550	465000	300	0	10.799	0.0179999999999998	10.819	0	0
90	Seqs_2_9.fasta	1240	465000	375	0	10.607	0.0190000000000001	10.6289999999999	0	0
91	Seqs_3_1.fasta	9300	465000	50	0	9.55200000000002	0.138	9.69200000000001	0	0
92	Seqs_3_10.fasta	930	465000	500	0	11.524	0.0150000000000001	11.5420000000001	0	0
93	Seqs_3_11.fasta	775	465000	600	0	11.2280000000001	0.0259999999999998	11.2560000000001	0	0
94	Seqs_3_12.fasta	750	465000	620	0	11.0330000000001	0.0170000000000003	11.0529999999999	0	0
95	Seqs_3_13.fasta	620	465000	750	0	11.327	0.0169999999999999	11.3480000000002	0	0
96	Seqs_3_14.fasta	500	465000	930	0	10.9100000000001	0.0169999999999995	10.931	0	0
97	Seqs_3_15.fasta	465	465000	1000	0	11.377	0.0190000000000001	11.3999999999999	0	0
98	Seqs_3_16.fasta	375	465000	1240	0	10.6600000000001	0.02	10.683	0	0
99	Seqs_3_17.fasta	310	465000	1500	0	11.788	0.0209999999999999	11.8119999999999	0	0
100	Seqs_3_18.fasta	300	465000	1550	0	11.8580000000002	0.0209999999999999	11.8820000000001	0	0
101	Seqs_3_19.fasta	250	465000	1860	0	11.307	0.0249999999999999	11.335	0	0
102	Seqs_3_2.fasta	6200	465000	75	0	9.74900000000002	0.052	9.80500000000006	0	0
103	Seqs_3_20.fasta	200	465000	2325	0	11.338	0.0269999999999997	11.3679999999999	0	0
104	Seqs_3_21.fasta	186	465000	2500	0	12.104	0.0260000000000002	12.1319999999998	0	0
105	Seqs_3_22.fasta	155	465000	3000	0	11.8799999999999	0.0230000000000001	11.9140000000002	0	0
106	Seqs_3_23.fasta	150	465000	3100	0	11.078	0.0179999999999998	11.0980000000002	0	0
107	Seqs_3_24.fasta	125	465000	3720	0	11.4280000000001	0.0190000000000001	11.451	0	0
108	Seqs_3_25.fasta	100	465000	4650	0	11.241	0.0209999999999999	11.2639999999999	0	0
109	Seqs_3_26.fasta	93	465000	5000	0	10.6860000000001	0.0190000000000001	10.7059999999999	0	0
110	Seqs_3_27.fasta	75	465000	6200	0	11.558	0.0220000000000002	11.5820000000001	0	0
111	Seqs_3_28.fasta	62	465000	7500	0	11.5520000000001	0.0170000000000003	11.5739999999998	0	0
112	Seqs_3_29.fasta	60	465000	7750	0	11.3409999999999	0.0169999999999995	11.3639999999998	0	0
113	Seqs_3_3.fasta	3875	465000	120	0	9.95100000000002	0.0750000000000002	10.028	0	0
114	Seqs_3_30.fasta	50	465000	9300	0	11.4859999999999	0.0209999999999999	11.511	0	0
115	Seqs_3_4.fasta	3100	465000	150	0	10.1660000000002	0.0439999999999996	10.212	0	0
116	Seqs_3_5.fasta	2500	465000	186	0	10.421	0.0270000000000001	10.4490000000001	0	0
117	Seqs_3_6.fasta	2325	465000	200	0	9.70100000000002	0.0309999999999997	9.7360000000001	0	0
118	Seqs_3_7.fasta	1860	465000	250	0	10.5880000000002	0.0270000000000001	10.6179999999999	0	0
119	Seqs_3_8.fasta	1550	465000	300	0	10.1700000000001	0.0169999999999995	10.1900000000001	0	0
120	Seqs_3_9.fasta	1240	465000	375	0	10.8680000000002	0.016	10.8869999999999	0	0
121	Seqs_4_1.fasta	9300	465000	50	0	9.49699999999984	0.0469999999999997	9.54700000000003	0	0
122	Seqs_4_10.fasta	930	465000	500	0	11.0859999999998	0.0179999999999998	11.107	0	0
123	Seqs_4_11.fasta	775	465000	600	0	11.0630000000001	0.016	11.0830000000001	0	0
124	Seqs_4_12.fasta	750	465000	620	0	11.1669999999999	0.0150000000000006	11.1849999999999	0	0
125	Seqs_4_13.fasta	620	465000	750	0	11.165	0.0190000000000001	11.1879999999999	0	0
126	Seqs_4_14.fasta	500	465000	930	0	11.3209999999999	0.0149999999999997	11.3389999999999	0	0
127	Seqs_4_15.fasta	465	465000	1000	0	10.982	0.0149999999999997	11	0	0
128	Seqs_4_16.fasta	375	465000	1240	0	11.373	0.016	11.3900000000001	0	0
129	Seqs_4_17.fasta	310	465000	1500	0	11.0469999999998	0.016	11.066	0	0
130	Seqs_4_18.fasta	300	465000	1550	0	11.4960000000001	0.0170000000000003	11.5149999999999	0	0
131	Seqs_4_19.fasta	250	465000	1860	0	10.9690000000001	0.0179999999999998	10.9889999999998	0	0
132	Seqs_4_2.fasta	6200	465000	75	0	9.62300000000005	0.109	9.74800000000005	0	0
133	Seqs_4_20.fasta	200	465000	2325	0	11.2620000000002	0.0179999999999998	11.2830000000001	0	0
134	Seqs_4_21.fasta	186	465000	2500	0	11.5909999999999	0.0190000000000001	11.6120000000001	0	0
135	Seqs_4_22.fasta	155	465000	3000	0	11.0159999999998	0.0179999999999998	11.0360000000001	0	0
136	Seqs_4_23.fasta	150	465000	3100	0	11.6179999999999	0.016	11.6369999999999	0	0
137	Seqs_4_24.fasta	125	465000	3720	0	10.9470000000001	0.0169999999999995	10.9669999999999	0	0
138	Seqs_4_25.fasta	100	465000	4650	0	11.691	0.0179999999999998	11.71	0	0
139	Seqs_4_26.fasta	93	465000	5000	0	10.6780000000001	0.0149999999999997	10.6959999999999	0	0
140	Seqs_4_27.fasta	75	465000	6200	0	11.625	0.0149999999999997	11.644	0	0
141	Seqs_4_28.fasta	62	465000	7500	0	10.654	0.0179999999999998	10.674	0	0
142	Seqs_4_29.fasta	60	465000	7750	0	11.963	0.0190000000000001	11.9849999999999	0	0
143	Seqs_4_3.fasta	3875	465000	120	0	9.94399999999996	0.0940000000000003	10.0530000000001	0	0
144	Seqs_4_30.fasta	50	465000	9300	0	11.9159999999999	0.0200000000000005	11.9380000000001	0	0
145	Seqs_4_4.fasta	3100	465000	150	0	10.1759999999999	0.0490000000000004	10.2259999999999	0	0
146	Seqs_4_5.fasta	2500	465000	186	0	10.6029999999998	0.0329999999999995	10.6379999999999	0	0
147	Seqs_4_6.fasta	2325	465000	200	0	9.84800000000018	0.0309999999999997	9.88100000000009	0	0
148	Seqs_4_7.fasta	1860	465000	250	0	10.6320000000001	0.0219999999999994	10.6560000000002	0	0
149	Seqs_4_8.fasta	1550	465000	300	0	10.4590000000001	0.0180000000000007	10.4789999999998	0	0
150	Seqs_4_9.fasta	1240	465000	375	0	11.1210000000001	0.0170000000000003	11.1390000000001	0	0
151	Seqs_5_1.fasta	9300	465000	50	0	9.59699999999998	0.0739999999999998	9.673	0	0
152	Seqs_5_10.fasta	930	465000	500	0	11.296	0.0230000000000006	11.318	0	0
153	Seqs_5_11.fasta	775	465000	600	0	11.0500000000002	0.0170000000000003	11.068	0	0
154	Seqs_5_12.fasta	750	465000	620	0	11.414	0.016	11.432	0	0
155	Seqs_5_13.fasta	620	465000	750	0	11.116	0.016	11.133	0	0
156	Seqs_5_14.fasta	500	465000	930	0	11.519	0.0170000000000003	11.539	0	0
157	Seqs_5_15.fasta	465	465000	1000	0	11.0120000000002	0.0190000000000001	11.0339999999999	0	0
158	Seqs_5_16.fasta	375	465000	1240	0	11.5720000000001	0.0189999999999992	11.5930000000001	0	0
159	Seqs_5_17.fasta	310	465000	1500	0	10.942	0.0169999999999995	10.961	0	0
160	Seqs_5_18.fasta	300	465000	1550	0	11.752	0.0179999999999998	11.7730000000001	0	0
161	Seqs_5_19.fasta	250	465000	1860	0	10.777	0.0150000000000006	10.7930000000001	0	0
162	Seqs_5_2.fasta	6200	465000	75	0	9.71199999999999	0.0750000000000002	9.78899999999976	0	0
163	Seqs_5_20.fasta	200	465000	2325	0	11.162	0.0149999999999997	11.1799999999998	0	0
164	Seqs_5_21.fasta	186	465000	2500	0	11.835	0.0179999999999998	11.857	0	0
165	Seqs_5_22.fasta	155	465000	3000	0	11.0059999999999	0.0140000000000002	11.0250000000001	0	0
166	Seqs_5_23.fasta	150	465000	3100	0	12.1089999999999	0.0169999999999995	12.1289999999999	0	0
167	Seqs_5_24.fasta	125	465000	3720	0	11.797	0.0199999999999996	11.8200000000002	0	0
168	Seqs_5_25.fasta	100	465000	4650	0	11.6190000000001	0.0180000000000007	11.6400000000003	0	0
169	Seqs_5_26.fasta	93	465000	5000	0	11.884	0.016	11.904	0	0
170	Seqs_5_27.fasta	75	465000	6200	0	11.221	0.016	11.2400000000002	0	0
171	Seqs_5_28.fasta	62	465000	7500	0	11.9259999999999	0.0189999999999992	11.9490000000001	0	0
172	Seqs_5_29.fasta	60	465000	7750	0	10.9400000000001	0.0190000000000001	10.962	0	0
173	Seqs_5_3.fasta	3875	465000	120	0	10.1239999999998	0.125	10.2529999999997	0	0
174	Seqs_5_30.fasta	50	465000	9300	0	11.1759999999999	0.024	11.2020000000002	0	0
175	Seqs_5_4.fasta	3100	465000	150	0	10.4290000000001	0.0369999999999999	10.4679999999998	0	0
176	Seqs_5_5.fasta	2500	465000	186	0	10.3410000000001	0.0339999999999998	10.3759999999997	0	0
177	Seqs_5_6.fasta	2325	465000	200	0	10.8240000000001	0.0339999999999998	10.8609999999999	0	0
178	Seqs_5_7.fasta	1860	465000	250	0	10.6780000000001	0.0179999999999998	10.6990000000001	0	0
179	Seqs_5_8.fasta	1550	465000	300	0	11.0530000000001	0.0190000000000001	11.0750000000003	0	0
180	Seqs_5_9.fasta	1240	465000	375	0	11.0360000000001	0.0150000000000006	11.0529999999999	0	0
181	Seqs_6_1.fasta	9300	465000	50	0	9.51299999999992	0.0840000000000005	9.60199999999986	0	0
182	Seqs_6_10.fasta	930	465000	500	0	11.5899999999999	0.0190000000000001	11.6120000000001	0	0
183	Seqs_6_11.fasta	775	465000	600	0	11.5909999999999	0.0200000000000005	11.6129999999998	0	0
184	Seqs_6_12.fasta	750	465000	620	0	11.277	0.0150000000000006	11.2939999999999	0	0
185	Seqs_6_13.fasta	620	465000	750	0	11.7220000000002	0.016	11.7399999999998	0	0
186	Seqs_6_14.fasta	500	465000	930	0	11.1910000000003	0.0190000000000001	11.2109999999998	0	0
187	Seqs_6_15.fasta	465	465000	1000	0	11.7579999999998	0.0179999999999998	11.7779999999998	0	0
188	Seqs_6_16.fasta	375	465000	1240	0	10.9380000000001	0.0199999999999996	10.9609999999998	0	0
189	Seqs_6_17.fasta	310	465000	1500	0	11.9790000000003	0.0179999999999998	11.9989999999998	0	0
190	Seqs_6_18.fasta	300	465000	1550	0	10.7760000000003	0.0170000000000003	10.7959999999998	0	0
191	Seqs_6_19.fasta	250	465000	1860	0	11.884	0.016	11.9029999999998	0	0
192	Seqs_6_2.fasta	6200	465000	75	0	9.7829999999999	0.0920000000000005	9.87800000000016	0	0
193	Seqs_6_20.fasta	200	465000	2325	0	12.2000000000003	0.0329999999999995	12.2359999999999	0	0
194	Seqs_6_21.fasta	186	465000	2500	0	12.1509999999998	0.0209999999999999	12.1730000000002	0	0
195	Seqs_6_22.fasta	155	465000	3000	0	11.0129999999999	0.0180000000000007	11.0340000000001	0	0
196	Seqs_6_23.fasta	150	465000	3100	0	11.2370000000001	0.0150000000000006	11.2550000000001	0	0
197	Seqs_6_24.fasta	125	465000	3720	0	11.105	0.0170000000000003	11.125	0	0
198	Seqs_6_25.fasta	100	465000	4650	0	11.3000000000002	0.0149999999999997	11.3180000000002	0	0
199	Seqs_6_26.fasta	93	465000	5000	0	11.3899999999999	0.0190000000000001	11.4119999999998	0	0
200	Seqs_6_27.fasta	75	465000	6200	0	11.4290000000001	0.0200000000000005	11.4520000000002	0	0
201	Seqs_6_28.fasta	62	465000	7500	0	11.4009999999998	0.016	11.4199999999996	0	0
202	Seqs_6_29.fasta	60	465000	7750	0	10.6120000000001	0.0190000000000001	10.634	0	0
203	Seqs_6_3.fasta	3875	465000	120	0	9.91399999999976	0.145	10.087	0	0
204	Seqs_6_30.fasta	50	465000	9300	0	11.2980000000002	0.0270000000000001	11.3300000000004	0	0
205	Seqs_6_4.fasta	3100	465000	150	0	10.038	0.0530000000000008	10.0940000000001	0	0
206	Seqs_6_5.fasta	2500	465000	186	0	10.2639999999997	0.032	10.299	0	0
207	Seqs_6_6.fasta	2325	465000	200	0	9.99300000000039	0.0229999999999997	10.0189999999998	0	0
208	Seqs_6_7.fasta	1860	465000	250	0	10.4749999999999	0.0150000000000006	10.4919999999997	0	0
209	Seqs_6_8.fasta	1550	465000	300	0	10.6179999999999	0.0129999999999999	10.6329999999998	0	0
210	Seqs_6_9.fasta	1240	465000	375	0	10.0799999999999	0.0170000000000003	10.1100000000001	0	0
211	Seqs_7_1.fasta	9300	465000	50	0	9.3739999999998	0.176	9.57799999999997	0	0
212	Seqs_7_10.fasta	930	465000	500	0	11.2600000000002	0.0200000000000005	11.2939999999999	0	0
213	Seqs_7_11.fasta	775	465000	600	0	11.0730000000003	0.024	11.1039999999998	0	0
214	Seqs_7_12.fasta	750	465000	620	0	11.1009999999997	0.016	11.1219999999998	0	0
215	Seqs_7_13.fasta	620	465000	750	0	10.5259999999998	0.0189999999999992	10.5509999999999	0	0
216	Seqs_7_14.fasta	500	465000	930	0	11.2379999999998	0.0149999999999997	11.2570000000001	0	0
217	Seqs_7_15.fasta	465	465000	1000	0	11.1970000000001	0.0149999999999997	11.2170000000001	0	0
218	Seqs_7_16.fasta	375	465000	1240	0	11.2799999999997	0.0179999999999998	11.3000000000002	0	0
219	Seqs_7_17.fasta	310	465000	1500	0	11.4430000000002	0.0170000000000003	11.4630000000002	0	0
220	Seqs_7_18.fasta	300	465000	1550	0	11.2869999999998	0.016	11.308	0	0
221	Seqs_7_19.fasta	250	465000	1860	0	11.3200000000002	0.0229999999999997	11.3470000000002	0	0
222	Seqs_7_2.fasta	6200	465000	75	0	9.10699999999997	0.184	9.34100000000035	0	0
223	Seqs_7_20.fasta	200	465000	2325	0	11.4089999999997	0.0190000000000001	11.4319999999998	0	0
224	Seqs_7_21.fasta	186	465000	2500	0	11.248	0.0199999999999996	11.2709999999997	0	0
225	Seqs_7_22.fasta	155	465000	3000	0	11.5349999999999	0.0199999999999996	11.558	0	0
226	Seqs_7_23.fasta	150	465000	3100	0	11.3919999999998	0.0190000000000001	11.415	0	0
227	Seqs_7_24.fasta	125	465000	3720	0	11.4870000000001	0.016	11.5069999999996	0	0
228	Seqs_7_25.fasta	100	465000	4650	0	11.665	0.0229999999999997	11.692	0	0
229	Seqs_7_26.fasta	93	465000	5000	0	11.5860000000002	0.016	11.605	0	0
230	Seqs_7_27.fasta	75	465000	6200	0	11.5149999999999	0.0180000000000007	11.5360000000001	0	0
231	Seqs_7_28.fasta	62	465000	7500	0	10.7370000000001	0.0209999999999999	10.7619999999997	0	0
232	Seqs_7_29.fasta	60	465000	7750	0	11.4939999999997	0.0180000000000007	11.5129999999999	0	0
233	Seqs_7_3.fasta	3875	465000	120	0	9.75600000000031	0.118	9.88400000000001	0	0
234	Seqs_7_30.fasta	50	465000	9300	0	11.5439999999999	0.032	11.5799999999999	0	0
235	Seqs_7_4.fasta	3100	465000	150	0	10.1709999999998	0.0769999999999991	10.2690000000002	0	0
236	Seqs_7_5.fasta	2500	465000	186	0	9.70200000000023	0.032	9.73700000000008	0	0
237	Seqs_7_6.fasta	2325	465000	200	0	10.375	0.0280000000000005	10.4049999999997	0	0
238	Seqs_7_7.fasta	1860	465000	250	0	10.623	0.0199999999999996	10.645	0	0
239	Seqs_7_8.fasta	1550	465000	300	0	10.7269999999999	0.016	10.7449999999999	0	0
240	Seqs_7_9.fasta	1240	465000	375	0	10.9059999999999	0.0179999999999989	10.9290000000001	0	0
241	Seqs_8_1.fasta	9300	465000	50	0	9.28399999999965	0.166	9.49599999999964	0	0
242	Seqs_8_10.fasta	930	465000	500	0	11.1200000000003	0.0229999999999997	11.1469999999999	0	0
243	Seqs_8_11.fasta	775	465000	600	0	11.1959999999999	0.0459999999999994	11.2460000000001	0	0
244	Seqs_8_12.fasta	750	465000	620	0	11.1509999999998	0.0190000000000001	11.1730000000002	0	0
245	Seqs_8_13.fasta	620	465000	750	0	11.2139999999999	0.0180000000000007	11.2350000000001	0	0
246	Seqs_8_14.fasta	500	465000	930	0	10.6309999999999	0.016	10.6499999999996	0	0
247	Seqs_8_15.fasta	465	465000	1000	0	11.3759999999997	0.0199999999999996	11.3989999999999	0	0
248	Seqs_8_16.fasta	375	465000	1240	0	11.0449999999996	0.0169999999999995	11.0630000000001	0	0
249	Seqs_8_17.fasta	310	465000	1500	0	11.4389999999999	0.0199999999999996	11.46	0	0
250	Seqs_8_18.fasta	300	465000	1550	0	11.2399999999998	0.0190000000000001	11.261	0	0
251	Seqs_8_19.fasta	250	465000	1860	0	11.5189999999998	0.027000000000001	11.5480000000002	0	0
252	Seqs_8_2.fasta	6200	465000	75	0	9.56299999999965	0.233000000000001	9.86200000000008	0	0
253	Seqs_8_20.fasta	200	465000	2325	0	10.8620000000001	0.0410000000000004	10.9119999999998	0	0
254	Seqs_8_21.fasta	186	465000	2500	0	11.5949999999998	0.0519999999999996	11.6479999999997	0	0
255	Seqs_8_22.fasta	155	465000	3000	0	11.2809999999999	0.0310000000000006	11.3120000000004	0	0
256	Seqs_8_23.fasta	150	465000	3100	0	11.6089999999999	0.027000000000001	11.636	0	0
257	Seqs_8_24.fasta	125	465000	3720	0	11.567	0.0390000000000015	11.6100000000001	0	0
258	Seqs_8_25.fasta	100	465000	4650	0	11.6100000000001	0.0449999999999999	11.6570000000002	0	0
259	Seqs_8_26.fasta	93	465000	5000	0	11.5970000000002	0.0400000000000009	11.643	0	0
260	Seqs_8_27.fasta	75	465000	6200	0	11.6839999999997	0.0310000000000006	11.7190000000001	0	0
261	Seqs_8_28.fasta	62	465000	7500	0	11.701	0.032	11.7370000000001	0	0
262	Seqs_8_29.fasta	60	465000	7750	0	11.732	0.032	11.768	0	0
263	Seqs_8_3.fasta	3875	465000	120	0	10.0299999999997	0.24	10.4400000000001	0	0
264	Seqs_8_30.fasta	50	465000	9300	0	10.8870000000002	0.0449999999999999	10.9370000000004	0	0
265	Seqs_8_4.fasta	3100	465000	150	0	10.2760000000003	0.0620000000000012	10.3410000000003	0	0
266	Seqs_8_5.fasta	2500	465000	186	0	10.4659999999999	0.0330000000000013	10.5029999999997	0	0
267	Seqs_8_6.fasta	2325	465000	200	0	10.5929999999998	0.0280000000000005	10.6239999999998	0	0
268	Seqs_8_7.fasta	1860	465000	250	0	10.6859999999997	0.0229999999999997	10.7109999999998	0	0
269	Seqs_8_8.fasta	1550	465000	300	0	10.3280000000004	0.0400000000000009	10.3699999999999	0	0
270	Seqs_8_9.fasta	1240	465000	375	0	11.1309999999999	0.0419999999999998	11.1750000000002	0	0
271	Seqs_9_1.fasta	9300	465000	50	0	9.61599999999999	0.475999999999999	10.3140000000003	0	0
272	Seqs_9_10.fasta	930	465000	500	0	10.5410000000002	0.0470000000000006	10.5900000000001	0	0
273	Seqs_9_11.fasta	775	465000	600	0	11.3589999999999	0.0289999999999999	11.3910000000001	0	0
274	Seqs_9_12.fasta	750	465000	620	0	11.0130000000004	0.0190000000000001	11.0349999999999	0	0
275	Seqs_9_13.fasta	620	465000	750	0	11.3679999999999	0.016	11.386	0	0
276	Seqs_9_14.fasta	500	465000	930	0	11.2939999999999	0.016	11.3120000000004	0	0
277	Seqs_9_15.fasta	465	465000	1000	0	11.52	0.0240000000000009	11.5460000000003	0	0
278	Seqs_9_16.fasta	375	465000	1240	0	11.6240000000003	0.0169999999999995	11.643	0	0
279	Seqs_9_17.fasta	310	465000	1500	0	11.7169999999996	0.0210000000000008	11.739	0	0
280	Seqs_9_18.fasta	300	465000	1550	0	11.7139999999999	0.0180000000000007	11.7350000000001	0	0
281	Seqs_9_19.fasta	250	465000	1860	0	11.6799999999998	0.0259999999999998	11.7090000000003	0	0
282	Seqs_9_2.fasta	6200	465000	75	0	9.6569999999997	0.183000000000002	9.88999999999987	0	0
283	Seqs_9_20.fasta	200	465000	2325	0	11.1219999999998	0.0240000000000009	11.1490000000003	0	0
284	Seqs_9_21.fasta	186	465000	2500	0	11.7579999999998	0.0250000000000004	11.7869999999998	0	0
285	Seqs_9_22.fasta	155	465000	3000	0	11.422	0.0500000000000007	11.4769999999999	0	0
286	Seqs_9_23.fasta	150	465000	3100	0	11.864	0.0210000000000008	11.8869999999997	0	0
287	Seqs_9_24.fasta	125	465000	3720	0	11.5619999999999	0.0269999999999992	11.5909999999999	0	0
288	Seqs_9_25.fasta	100	465000	4650	0	11.7730000000001	0.0269999999999992	11.8040000000001	0	0
289	Seqs_9_26.fasta	93	465000	5000	0	11.614	0.0239999999999991	11.6379999999999	0	0
290	Seqs_9_27.fasta	75	465000	6200	0	11.8489999999997	0.0240000000000009	11.875	0	0
291	Seqs_9_28.fasta	62	465000	7500	0	11.7669999999998	0.0499999999999989	11.8180000000002	0	0
292	Seqs_9_29.fasta	60	465000	7750	0	11.913	0.0220000000000002	11.9349999999999	0	0
293	Seqs_9_3.fasta	3875	465000	120	0	10.3089999999997	0.113	10.4269999999997	0	0
294	Seqs_9_30.fasta	50	465000	9300	0	11.942	0.0310000000000006	11.9750000000004	0	0
295	Seqs_9_4.fasta	3100	465000	150	0	10.462	0.124000000000001	10.6199999999999	0	0
296	Seqs_9_5.fasta	2500	465000	186	0	10.0260000000003	0.0300000000000011	10.0590000000002	0	0
297	Seqs_9_6.fasta	2325	465000	200	0	10.7510000000002	0.0190000000000001	10.7730000000001	0	0
298	Seqs_9_7.fasta	1860	465000	250	0	10.913	0.0220000000000002	10.9380000000001	0	0
299	Seqs_9_8.fasta	1550	465000	300	0	11.2259999999997	0.0170000000000012	11.2449999999999	0	0
300	Seqs_9_9.fasta	1240	465000	375	0	11.5059999999999	0.0180000000000007	11.5259999999998	0	0
