# Supplementary material for: Prider: multiplexed primer design using linearly scaling approximation of set coverage
Source: BMC Bioinformatics. 2022 May 12;23:174. doi: 10.1186/s12859-022-04710-1 (PMC9097127; doi:10.1186/s12859-022-04710-1)
Supplement: Supplementary file 4 — Additional file 4: Table of Prider and openPrimeR benchmark test files’ metadata and system.time output for the increasing number of nucleotides dataset. The data includes the number of sequences, the number of bases, the mean number of bases per sequence and the base standard deviation as well as the system.time function output values user.self, sys.self, elapsed, user.child and sys.child of each openPrimeR and Prider processed FASTA file for the increasing number of nucleotides dataset. [file 12859_2022_4710_MOESM4_ESM.csv]

name	number_of_seqs	number_of_bases	bases_mean	base_standard_deviation	openPrimeR_user.self	Prider_user.self	openPrimeR_sys.self	Prider_sys.self	openPrimeR_elapsed	Prider_elapsed	openPrimeR_user.child	Prider_user.child	openPrimeR_sys.child	Prider_sys.child
Seqs_1_100.fasta	300	30000	100	0	1251.538	0.53	5.537	0.018	1257.61	0.555	0.076	0	0.164	0
Seqs_1_1100.fasta	300	330000	1100	0	4225.563	6.83	16.561	0.125	4241.588	6.959	0.075	0	0.163	0
Seqs_1_2100.fasta	300	630000	2100	0	3043.283	13.377	10.78	0.543	3053.9	14.374	0.076	0	0.162	0
Seqs_1_3100.fasta	300	930000	3100	0	3707.889	21.643	14.59	4.89	3722.08	30.544	0.074	0	0.162	0
Seqs_1_4100.fasta	300	1230000	4100	0	4869.764	28.233	18.536	0.331	4887.605	28.567	0.074	0	0.163	0
Seqs_1_5100.fasta	300	1530000	5100	0	5007.691	37.542	19.517	0.378	5026.534	37.954	0.074	0	0.163	0
Seqs_2_100.fasta	300	30000	100	0	1453.089	0.464	5.363	0.002	1458.851	0.473	0.077	0	0.166	0
Seqs_2_1100.fasta	300	330000	1100	0	3798.532	6.938	13.347	0.025	3811.514	6.967	0.074	0	0.162	0
Seqs_2_2100.fasta	300	630000	2100	0	2155.403	13.841	7.963	0.387	2163.578	14.398	0.078	0	0.169	0
Seqs_2_3100.fasta	300	930000	3100	0	3537.974	21.256	13.235	3.277	3551.109	26.995	0.074	0	0.165	0
Seqs_2_4100.fasta	300	1230000	4100	0	4596.238	28.679	16.88	0.801	4612.488	29.763	0.075	0	0.164	0
Seqs_2_5100.fasta	300	1530000	5100	0	5399.186	37.89	20.092	0.299	5418.244	38.244	0.075	0	0.162	0
Seqs_3_100.fasta	300	30000	100	0	869.626	0.479	3.358	0.003	873.626	0.489	0.075	0	0.163	0
Seqs_3_1100.fasta	300	330000	1100	0	9907.183	7.093	37.619	0.029	9942.309	7.126	0.078	0	0.168	0
Seqs_3_2100.fasta	300	630000	2100	0	1884.361	13.679	8.592	0.914	1893.334	15.209	0.076	0	0.167	0
Seqs_3_3100.fasta	300	930000	3100	0	3814.356	21.03	14.049	2.554	3828.021	25.144	0.075	0	0.166	0
Seqs_3_4100.fasta	300	1230000	4100	0	4618.597	29.547	17.28	0.89	4635.339	30.757	0.076	0	0.167	0
Seqs_3_5100.fasta	300	1530000	5100	0	5379.374	41.412	20.718	0.635	5399.196	42.308	0.077	0	0.169	0
Seqs_4_100.fasta	300	30000	100	0	2946.231	0.464	9.717	0.005	2955.941	0.475	0.075	0	0.164	0
Seqs_4_1100.fasta	300	330000	1100	0	3298.432	6.956	13.032	0.029	3311.403	6.989	0.075	0	0.163	0
Seqs_4_2100.fasta	300	630000	2100	0	2129.054	13.701	8.236	0.553	2137.531	14.516	0.076	0	0.168	0
Seqs_4_3100.fasta	300	930000	3100	0	3443.279	20.948	13.386	1.3	3456.483	22.866	0.076	0	0.165	0
Seqs_4_4100.fasta	300	1230000	4100	0	5104.111	29.51	18.392	1.411	5121.899	31.676	0.077	0	0.17	0
Seqs_4_5100.fasta	300	1530000	5100	0	6664.035	38.601	22.451	1.387	6685.111	40.752	0.075	0	0.169	0
Seqs_5_100.fasta	300	30000	100	0	2416.822	0.483	8.653	0.006	2425.666	0.496	0.075	0	0.164	0
Seqs_5_1100.fasta	300	330000	1100	0	4186.427	7.145	14.148	0.068	4200.18	7.25	0.074	0	0.163	0
Seqs_5_2100.fasta	300	630000	2100	0	2377.473	13.822	8.665	0.898	2386.421	15.264	0.075	0	0.163	0
Seqs_5_3100.fasta	300	930000	3100	0	3747.163	22.149	13.69	6.122	3760.664	32.729	0.079	0	0.17	0
Seqs_5_4100.fasta	300	1230000	4100	0	6115.201	29.204	21.04	0.891	6135.969	30.453	0.076	0	0.167	0
Seqs_5_5100.fasta	300	1530000	5100	0	6359.366	38.422	25.455	1.024	6384.041	39.924	0.076	0	0.172	0
